# Supplementary material for: 3D Printed Nanocellulose Scaffolds as a Cancer Cell Culture Model System
Source: Bioengineering (Basel). 2021 Jul 10;8(7):97. doi: 10.3390/bioengineering8070097 (PMC8301137; doi:10.3390/bioengineering8070097)
Supplement: Supplementary file 1 [file bioengineering-08-00097-s001.zip]

Archive with 1 entries (1 files):
- bioengineering-1240854-Supplementary Materials.pdf
